# Supplementary material for: Cell Cycle Stage and DNA Repair Pathway Influence CRISPR/Cas9 Gene Editing Efficiency in Porcine Embryos
Source: Life (Basel). 2022 Jan 25;12(2):171. doi: 10.3390/life12020171 (PMC8876063; doi:10.3390/life12020171)
Supplement: Supplementary file 1 [file life-12-00171-s001.zip]

Archive with 1 entries (1 files):
- life-1537354-supplementary.pdf
